# Supplementary material for: The effect of proportional assist ventilation on the electrical activity of the human diaphragm during exercise
Source: Exp Physiol. 2022 Nov 24;108(2):296–306. doi: 10.1113/EP090808 (PMC10103863; doi:10.1113/EP090808)
Supplement: Supplementary file 1 — Statistical Summary Document [file EPH-108-296-s001.xlsx]

## Sheet: Statistical Summary Table
Statistical Summary Document
Manuscript Title: The effect of Proportional Assist Ventilation On the Electrical Activity of the Diaphragm
Authors: Emily AM Gerson, Paolo B Dominelli, Michael G Leahy, Shalaya Kipp, Jordan A Guenette, Bruno Archiza, and Andrew William Sheel
Animal model used, if applicable: Not applicable
Underlying hypothesis:	This study investigates the hypothesis that work of breathing and diaphragm activity can be lowered via a proportional assist ventilator at a lower exercise intensity.
Definitions of ‘n’:	n = number of individuals in study
Statistical summary table:
Experimental question number	Finding/ conclusion	Experimental location/variable	Mean value	Standard Deviation	n	Exact P value	Figure/table in which data are presented	Units	Data comparisons	Statistical test	Any other experimental factors	Comments
Multiple tests of the same question are shown in different rows		e.g. cortex vs cerebellum or genotype	(or other summary statistic)	(SD)	(value)	If P is considered significant against a stated confidence limit, authors may indicate this in bold.The exact value must be stated unless P is less than 0.0001, in which case < is permitted.			e.g. WT vs KO		e.g. subjects’ age or sex	e.g. observation
Sex Differences in Cohort Descriptive Characteristics	No statistical differences in subject age	Age- Male	25.8	3.5	4	0.44	Table 1	years	Male VS. Female	t test		descriptive
		Age- Female	27.3	1.5	3
	No statistical difference in height between sex	Height- Male	175.8	2.7	4	0.27	Table 1	cm	Male VS. Female	t test		descriptive
		Height Female	171.5	6.5	3
	No statistical Difference in Weight	Weight- Male	72.1	6.4	4	0.11	Table 1	kg	Male VS. Female	t test		descriptive
		Weight- Female	62.8	5.8	3
	No statistical Difference in BMI	BMI-Male	23.3	1.4	4	0.09	Table 1	kg‧m-2	Male VS. Female	t test		descriptive
		BMI-Female	21.5	0.9	3
	No statistical difference at maximal heart rate	HR- Male	182	5	4	0.29	Table 1	beats‧min-1	Male VS. Female	t test		descriptive
		HR-Female	177	16	3
	No Statistical Difference in Subject Vo2	Vo2 - Male	4	0.3	4	0.17	Table 1	L‧min-1	Male VS. Female	t test		descriptive
		Vo2- Female	3.2	0.65	3
	No Statistical Difference in Subject Vo2 (ml‧kg-1‧min-1)	Vo2 - Male	55.8	7.6	4	0.26	Table 1	ml‧kg-1‧min-1	Male VS. Female	t test		descriptive
		Vo2 - Male	50.9	8.5	3
	No Statistical difference in subject VCO2	VCO2 - Male	4.5	0.4	4	0.49	Table 1	L‧min-1	Male VS. Female	t test		descriptive
		VCO-Female	3.6	0.7	3
	No statistical difference in subject Respiratory exchange ratio (RER)	RER-Male	1.1	0.02	4	0.48	Table 1	N/A	Male VS. Female	t test		descriptive
		RER-Female	1.1	0.1	3
	No statistical differences in minute ventilation (VE) at maximal exercise	VE - Male	163	28	4	0.15	Table 1	L‧min-1	Male VS. Female	t test		descriptive
		VE-Female	159	25	3
	No statistical significance in tidal volume (VT) at maximal exericise	VT-Male	3.1	0.43	4	0.08	Table 1	L	Male VS. Female	t test		descriptive
		Vt- Female	2.67	0.81	3
	No statistical differences in frequency of breathing (fb) at maximal exercise	fb- Male	55	8	4	0.24	Table 1	breaths‧min-1	Male VS. Female	t test		descriptive
		Fb- Female	61	15	3
	No statistical difference of peak work rate	Work rate -Male	305	19	4	0.14	Table 1	Watts	Male VS. Female	t test		descriptive
		Work Rate -Female	286	23	3
	No statistical difference in gas exchange threshold (GET)	GET- male	2.4	0.4	4	0.1	Table 1	L‧min-1	Male VS. Female	t test		descriptive
		GET-Female	1.63	0.3	3
	No statistical difference in prescribed work load (10% below GET)	10% below GET - Male	174.5	32.1	4	0.11	Table 1	Watts	Male VS. Female	t test		descriptive
		10% below GET - Female	108	31.2	3
Comparison of Low PAV assist to spontanroeous breathing	Change in WOB	WOB∆	17.2	0.2	7		Table 1	Percent	Low Vs. Spontaneous breathing			Observational - average change
	Change in EMGdi	EMGdi ∆	14	0.1	7		Table 1	Percent	Low Vs. Spontaneous breathing			Observational - average change
	Change in PTPoes	PTPoes ∆	20	0.01	7		Table 1	Percent	Low Vs. Spontaneous breathing			Observational - average change
	Change in PTPdi	PTPdi∆	9	0.1	7		Table 1	Percent	Low Vs. Spontaneous breathing			Observational - average change
	Ratio of PTPdi to PTPoes	PTPdi/PTPoes - low	0.58	0.1	7		Table 1	N/A	Low Vs. Spontaneous breathing			Average Ratio
		PTPdi/PTPoes - off	0.46	0.07
	No statistical difference in WOB - Low vs. spontaneous Breathing	Work of Breathing (WOB) Low	56.6	25.6 (low), 27.0 (off)	7	0.151	Table 2	J‧min-1	PAV Low Vs. Spontaneous Breathing	Repeated Measures ANOVA		Comparison
		Work of Breathing (WOB) Spontaneous	68.6	27.0 (off)
	No statistical difference in VE - Low vs. spontaneous Breathing	Minute Ventilation (VE) at Low assist	53.9	6.4	7	0.52	Table 2	L‧min-1	PAV Low Vs. Spontaneous Breathing	Repeated Measures ANOVA		Comparison
		Minute Ventilation (VE) during spontaneous breathing	51.4	7
	No statistical difference in VT - Low vs. spontaneous Breathing	Tidal Volume (VT) low	1.9	0.8	7	0.97	Table 2	L	PAV Low Vs. Spontaneous Breathing	Repeated Measures ANOVA		Comparison
		Tidal Volume (VT) spontaneous breathing	1.9	0.8
	No statistical difference in frequency of breathing - Low vs. spontaneous Breathing	Frequency of Breathing (fb) - low	29	1.9	7	0.898	Table 2	breaths‧min-1	PAV Low Vs. Spontaneous Breathing	Repeated Measures ANOVA		Comparison
		Frequency of Breathing (fb) -spontaneous breathing	29	2.7
	No statistical difference in EMGdi - Low vs. spontaneous Breathing	EMG of diaphgram (EMGdi) - low	32	21.5	7	0.159	Table 2	% normalized	PAV Low Vs. Spontaneous Breathing	Repeated Measures ANOVA		Comparison
		EMG of diaphgram (EMGdi) - spontaneous breathing	37.1	23.5
	No statistical difference in EMGscm - Low vs. spontaneous Breathing	EMG of sternocleidomastoids (EMGscm) -low	12.4	10	7	0.509	Table 2	% normalized	PAV Low Vs. Spontaneous Breathing	Repeated Measures ANOVA		Comparison
		EMG of sternocleidomastoids (EMGscm) - spontaneous breathing	12.7	9.4
	No statistical difference in EMGsca - Low vs. spontaneous Breathing	EMG of scalenes (EMGsca) -low	9.8	8.3	7	0.507	Table 2	% normalized	PAV Low Vs. Spontaneous Breathing	Repeated Measures ANOVA
		EMG of scalenes (EMGsca) - spontaneous breathing	9	6.9								Comparison
	difference in Pressure time product of esophageal (oes)	PTPoes - low	530	130.6	7	0.05	Table 2	cmH2O‧s‧min-1	PAV Low Vs. Spontaneous Breathing	Repeated Measures ANOVA		Comparison
		PTPoes - spontaneous breathing	701.8	180.5
	No statistical difference in Pressure time product of gastric (PTPga)	PTPga - low	157.8	60.5	7	0.84	Table 2	cmH2O‧s‧min-1	PAV Low Vs. Spontaneous Breathing	Repeated Measures ANOVA		Comparison
		PTPga - spontaneous breathing	168.5	65.5
	Difference in Pressure time product of diaphragm (PTPdi)	PTPdi - low	302.9	52	7	0.054	Table 2	cmH2O‧s‧min-1	PAV Low Vs. Spontaneous Breathing	Repeated Measures ANOVA		Comparison
		PTPdi - spontaneous breathing	320	62.7
Comparison of Medium PAV assist to spontanroeous breathing	Change in WOB	WOB∆	25	0.2	7		Table 1	Percent	Medium Vs. Spontaneous breathing			Observational - average change
	Change in EMGdi	EMGdi ∆	22	0.1	7		Table 1	Percent	Medium Vs. Spontaneous breathing			Observational - average change
	Change in PTPoes	PTPoes ∆	23	0.1	7		Table 1	Percent	Medium Vs. Spontaneous breathing			Observational - average change
	Change in PTPdi	PTPdi∆	14	0.1	7		Table 1	Percent	Medium Vs. Spontaneous breathing			Observational - average change
	Ratio of PTPdi to PTPoes	PTPdi/PTPoes - low	0.52	0.09	7		Table 1	N/A	Medium Vs. Spontaneous breathing			Average Ratio
		PTPdi/PTPoes - off	0.45	0.07
	difference in WOB - Medium vs. spontaneous Breathing	Work of Breathing (WOB) - Medium	69.9	38.9	7	0.02	Table 2	J‧min-1	PAV Medium Vs. Spontaneous Breathing	Repeated Measures ANOVA		Comparison
		Work of Breathing (WOB)- spontaneous breathing	91.2	40
	No statistical difference in VE - Medium vs. spontaneous Breathing	Minute Ventilation (VE) - Medium	58.5	8.6	7	0.63	Table 2	L‧min-1	PAV Medium Vs. Spontaneous Breathing	Repeated Measures ANOVA		Comparison
		Minute Ventilation (VE)	57	7.9
	No statistical difference in VT - Low vs. spontaneous Breathing	Tidal Volume (VT) - medium	2	0.8	7	0.62	Table 2	L	PAV Medium Vs. Spontaneous Breathing	Repeated Measures ANOVA		Comparison
		Tidal Volume (VT) - spontaneous breathing	2.1	0.8
	No statistical difference in frequency of breathing - Medium vs. spontaneous Breathing	Frequency of Breathing (fb) - medium	29.7	2	7	0.144	Table 2	breaths‧min-1	PAV Medium Vs. Spontaneous Breathing	Repeated Measures ANOVA		Comparison
		Frequency of Breathing (fb) -spontaneous breathing	27.3	2.1
	Difference in EMGdi - Medium vs. spontaneous Breathing	EMG of diaphgram (EMGdi) - medium	35.4	26.2	7	0.035	Table 2	% normalized	PAV Medium Vs. Spontaneous Breathing	Repeated Measures ANOVA		Comparison
		EMG of diaphgram (EMGdi) - spontaneous breathing	43.6	28.4
	No statistical difference in EMGscm - Medium vs. spontaneous Breathing	EMG of sternocleidomastoids (EMGscm) - medium	14.2	12.7	7	0.657	Table 2	% normalized	PAV Medium Vs. Spontaneous Breathing	Repeated Measures ANOVA		Comparison
		EMG of sternocleidomastoids (EMGscm) - spontaneous breathing	13.8	9.6
	No statistical difference in EMGsca - Medium vs. spontaneous Breathing	EMG of scalenes (EMGsca) - medium	10	6.8	7	0.219	Table 2	% normalized	PAV Medium Vs. Spontaneous Breathing	Repeated Measures ANOVA		Comparison
		EMG of scalenes (EMGsca) - spontaneous breathing	10.5	8.4
	Difference in Pressure time product of esophageal (PTPoes)	PTPoes - medium	543.8	166	7	0.017	Table 2	cmH2O‧s‧min-1	PAV Medium Vs. Spontaneous Breathing	Repeated Measures ANOVA		Comparison
		PTPoes - spontaneous breathing	699.8	170.5
	No statistical difference in Pressure time product of gastric (PTPga)	PTPga - medium	143.2	49.8	7	0.779	Table 2	cmH2O‧s‧min-1	PAV Medium Vs. Spontaneous Breathing	Repeated Measures ANOVA		Comparison
		PTPga - spontaneous breathing	163.6	82.3
	Difference in Pressure time product of diaphragm (PTPdi)	PTPdi - medium	275.6	52.6	7	0.053	Table 2	cmH2O‧s‧min-1	PAV Medium Vs. Spontaneous Breathing	Repeated Measures ANOVA		Comparison
		PTPdi - spontaneous breathing	313.6	66.1
Comparison of High PAV assist to spontanroeous breathing	Change in WOB	WOB∆	36	0.2	7		Table 1	Percent	High Vs. Spontaneous breathing			Observational - average change
	Change in EMGdi	EMGdi ∆	39	0.2	7		Table 1	Percent	High Vs. Spontaneous breathing			Observational - average change
	Change in PTPoes	PTPoes ∆	37	0.1	7		Table 1	Percent	High Vs. Spontaneous breathing			Observational - average change
	Change in PTPdi	PTPdi∆	18	0.1	7		Table 1	Percent	High Vs. Spontaneous breathing			Observational - average change
	Ratio of PTPdi to PTPoes	PTPdi/PTPoes - low	0.62	0.1	7		Table 1	N/A	High Vs. Spontaneous breathing			Average Ratio
		PTPdi/PTPoes - off	0.47	0.07
	Difference in WOB - High vs. spontaneous Breathing	Work of Breathing (WOB) - high	70.2	38.1	7	<0.001	Table 2	J‧min-1	PAV High Vs. Spontaneous Breathing	Repeated Measures ANOVA		Comparison
		Work of Breathing (WOB) - spontaneous breathing	112	52.4
		Minute Ventilation (VE) - high	65.9	8.7	7	0.12	Table 2	L‧min-1	PAV High Vs. Spontaneous Breathing	Repeated Measures ANOVA		Comparison
	No statistical difference in VE - High vs. spontaneous Breathing	Minute Ventilation (VE) - spontaneous breathing	60.3	10.1
	No statistical difference in VT - High vs. spontaneous Breathing	Tidal Volume (VT) - high	2.2	0.8	7	0.187	Table 2	L	PAV High Vs. Spontaneous Breathing	Repeated Measures ANOVA
		Tidal Volume (VT) - spontaneous breathing	2	0.8								Comparison
	No statistical difference in frequency of breathing - High vs. spontaneous Breathing	Frequency of Breathing (fb) - high	30.2	1.5	7	0.887	Table 2	breaths‧min-1	PAV high Vs. Spontaneous Breathing	Repeated Measures ANOVA		Comparison
		Frequency of Breathing (fb) - spontaneous breathing	30	2.3
	Difference in EMGdi - High vs. spontaneous Breathing	EMG of diaphgram (EMGdi) - high	23.4	10.2	7	<0.001	Table 2	% normalized	PAV high Vs. Spontaneous Breathing	Repeated Measures ANOVA		Comparison
		EMG of diaphgram (EMGdi) - spontaneous breathing	40.9	27.5
	No statistical difference in EMGscm - High vs. spontaneous Breathing	EMG of sternocleidomastoids (EMGscm) - high	15.2	15	7	0.057	Table 2	% normalized	PAV high Vs. Spontaneous Breathing	Repeated Measures ANOVA		Comparison
		EMG of sternocleidomastoids (EMGscm) - spontaneous breathing	17.5	12.1
	Difference in EMGsca - High vs. spontaneous Breathing	EMG of scalenes (EMGsca) - high	10.8	5.3	7	0.01	Table 2	% normalized	PAV high Vs. Spontaneous Breathing	Repeated Measures ANOVA		Comparison
		EMG of scalenes (EMGsca) - spontaneous breathing	13.6	4.3
	Difference in Pressure time product of esophageal (oes)	PTPoes - high	468.2	115.8	7	< 0.001	Table 2	cmH2O‧s‧min-1	PAV high Vs. Spontaneous Breathing	Repeated Measures ANOVA		Comparison
		PTPoes - off	740.6	143.5
		PTPga - high	127.3	60.1	7	0.01	Table 2	cmH2O‧s‧min-1	PAV high Vs. Spontaneous Breathing	Repeated Measures ANOVA		Comparison
	Difference in Pressure time product of gastric (PTPga)	PTPga - spontaneous breathing	176	95.6
		PTPdi - high	281.8	40	7	0.003	Table 2	cmH2O‧s‧min-1	PAV high Vs. Spontaneous Breathing	Repeated Measures ANOVA		Comparison
	Difference in Pressure time product of diaphragm (PTPdi)	PTPdi - spontaneous breathing	339.3	45.6
70
71
72
73
74
75
76
77
78
79
80
81
82
83
84
85
86
87
88
89
90
91
92
93
94
95
96
97
98
99
100
101
102
103
104
105
106
107
108
109
110
111
112
113
